# Supplementary material for: Maternal genetic features of the Iron Age Tagar population from Southern Siberia (1st millennium BC)
Source: PLoS One. 2018 Sep 20;13(9):e0204062. doi: 10.1371/journal.pone.0204062 (PMC6147448; doi:10.1371/journal.pone.0204062)
Supplement: S1 Table — (XLSX) [file pone.0204062.s008.xlsx]

## Sheet: S1 Table
S1 Table. List of modern Eurasian populations used for phylogeographic analysis.
Population	N	Reference
Mongolian-speaking populations
Buryats	295	Derenko et al., 2007
Buryats	91	Derenko et al., 2003
Buryats	25	Starikovskaya et al., 2005
Barghuts	149	Derenko et al., 2012
Khamnigans	99	Derenko et al., 2007
Sojots	30	Derenko et al., 2003
Mongols	103	Kolman et al., 1996
Mongols (West Mongolia)	89	Gokcumen et al., 2008
Mongols (Ulan-Bator)	47	Derenko et al., 2007
Kalmyks	110	Derenko et al., 2007
Mongols (Qinghai, China)	15	Yao et al., 2002
Tu (Qinghai, China)	35	Yao et al., 2002
Daurs (Inner Mongolia, China)	45	Kong et al., 2003
Mongolians (Inner Mongolia, China)	48	Kong et al., 2003
Turkic-speaking populations (Central Asia)
Altaians	110	Derenko et al., 2003
Altaians	187	Gubina et al., 2013
Altaians-Kizhi	90	Derenko et al., 2007
Altaians-Kizhi	41	Marchi et al., 2017
Telenghits	71	Derenko et al., 2007
Telenghits	40	Marchi et al., 2017
Teleuts	53	Derenko et al., 2007
Todjins	48	Derenko et al., 2003
Tofalars	58	Derenko et al., 2003
Tofalars	46	Starikovskaya et al., 2005
Tubalars	72	Starikovskaya et al., 2005
Tubalars	144	Sukernik et al., 2012
Tuvinians	105	Derenko et al., 2007
Tuvinians	90	Derenko et al., 2003
Tuvinians	95	Starikovskaya et al., 2005
Tuvinians	59	Pakendorf et al., 2006
Tuvinians	347	Gubina et al., 2013
Shors	82	Derenko et al., 2007
Shors	140	Gubina et al., 2013
Shors	39	Marchi et al., 2017
Khakassians	57	Derenko et al., 2007
Khakassians	53	Derenko et al., 2003
Khakassians	188	Gubina et al., 2013
Altaian Kazakhs	237	Gokcumen et al., 2008
Altaian Kazakhs	98	Derenko et al., 2012
Altaian Kazakhs	145	Gubina et al., 2013
Kazakhs (Kazakhstan)	52	Comas et al., 1998
Kazakhs (Xinjiang)	30	Yao et al., 2000
Kirghiz	92	Comas et al., 1998
Uighurs	55	Comas et al., 1998
Uighurs (Xinjiang)	45	Yao et al., 2000
Uzbeks	42	Quintana-Murci et al., 2004
Turkmens	41	Quintana-Murci et al., 2004
Kurds (Turkmenistan)	32	Quintana-Murci et al., 2004
Shungnan	44	Quintana-Murci et al., 2004
Yakuts	178	Pakendorf et al., 2006
Yakuts	36	Derenko et al., 2007
Yakuts	191	Fedorova et al., 2003
Tungusik peoples
Ewenkis (Inner Mongolia, China)	47	Kong et al., 2003
Oroqens (Inner Mongolia, China)	44	Kong et al., 2003
East Evenks	45	Derenko et al., 2007
West Evenks	73	Derenko et al., 2007
Evenki	71	Starikovskaya et al., 2005
Evenks (Yakutian-speaking)	32	Pakendorf et al., 2006
West Evenks	39	Pakendorf et al., 2006
Oroks	61	Bermisheva et al., 2005
Negidal	33	Starikovskaya et al., 2005
Ulchi	87	Starikovskaya et al., 2005
Udegey	46	Starikovskaya et al., 2005
Nanai	86	Gubina et al., 2013
Evenki	38	Gubina et al., 2013
Other populations from North-Eastern Asia
Nivkhi	56	Starikovskaya et al., 2005
Nivkhi	17	Gubina et al., 2013
Koryaks	69	Gubina et al., 2013
Yukaghir	100	Volodko et al., 2008
Chuvantsi (Yukaghir group)	32	Volodko et al., 2008
Yukaghir	22	Pakendorf et al., 2006
Yukaghir	66	Gubina et al., 2013
Chukchi	182	Volodko et al., 2008
Chukchi	15	Derenko et al., 2007
Chukchi	159	Gubina et al., 2013
Siberian Eskimos	126	Volodko et al., 2008
Koryaks	40	Gubina et al., 2013
Eskimos (Canada)	44	Gubina et al., 2013
Aleuts	36	Volodko et al., 2008
Western Siberia and Volga-Ural Region
Khants	210	Gubina et al., 2005
Khants	106	Pimenoff et al.,2008
Komi	78	Gubina et al., 2005
Mansi	98	Derbeneva et al., 2002
Mansi	63	Pimenoff et al.,2008
Siberian Tatars	218	Naumova et al., 2008
Kets	38	Derbeneva et al., 2002
Nganasans	39	Volodko et al., 2008
Komi-Permyaks	74	Bermisheva et al., 2002
Komi-Zyryans	62	Bermisheva et al., 2002
Udmurts	101	Bermisheva et al., 2002
Mordvinians	102	Bermisheva et al., 2002
Mari	136	Bermisheva et al., 2002
Bashkirs	221	Bermisheva et al., 2002
Tatars	228	Bermisheva et al., 2002
Tatars	197	Malyarchuk et al., 2009
Chuvash	55	Bermisheva et al., 2002
China, East Asia, Soth-East Asia
Koreans (South Korea)	103	Derenko et al., 2007
Koreans (Inner Mongolia, China)	48	Kong et al., 2003
Han Chinese (composite group)	333	Metspalu et al., 2004 (and references in this article)
Ami (China)	7	Melton et al., 1998
Atayal (China)	7	Melton et al., 1998
Bai (China)	31	Yao et al., 2002
Bunun (China)	7	Melton et al., 1998
Dai (China)	38	Yao et al., 2002
Lisu (China)	37	Yao et al., 2002
Nu (China)	30	Yao et al., 2002
Paiwan (China)	7	Melton et al., 1998
Sali (China)	30	Yao et al., 2002
Taiwanese (China)	66	Horai et al., 1996
Tibetans (China)	41	Yao et al., 2002
Zhuang (China)	83	Yao et al., 2002
Dong (China)	28	Li et al., 2007
Gelao (China)	31	Li et al., 2007
Tujia (China)	29	Li et al., 2007
Yi (China)	20	Li et al., 2007
Akha (Thailand)	91	Oota et al., 2001
Chong (Thailand)	25	Fucharoen et al., 2001
Lahu (Thailand)	39	Oota et al., 2001
Lao Song (Thailand)	25	Fucharoen et al., 2001
Lisu (Thailand)	120	Fucharoen et al., 2001; Oota et al., 2001
Mussur (Thailand)	21	Fucharoen et al., 2001
Phuthai (Thailand)	25	Fucharoen et al., 2001
Red Karen (Thailand)	39	Oota et al., 2001
Sakai (Thailand)	20	Fucharoen et al., 2001
Thai (Thailand)	107	Fucharoen et al., 2001; Yao et al., 2002
White Karen (Thailand)	40	Oota et al., 2001
Bangladesh	29	Cordaux et al., 2003
India
Adi (India)	45	Cordaux et al., 2003
Andh (India)	40	Cordaux et al., 2003
Andhra Pradesh (India)	245	Bamshad et al., 1998
Apatani (india)	52	Cordaux et al., 2003
Bengal (India)	51	Metspalu et al., 2004
Bhoksa (India)	23	Kivisild et al., 1999
Chenchu (India)	94	Kivisild et al., 2003
Cochin (India)	55	Metspalu et al., 2004
Cochin Jews (India)	45	Metspalu et al., 2004
Great Andamanese (India)	20	Thangaraj et al., 2003
Gujarat (India)	57	Metspalu et al., 2004
Gujarati	34	Quintana-Murci et al., 2004
Havik (India)	47	Mountain et al., 1995
Irula (India)	14	Roychoudhury et al., 2001
Jarawa (India)	4	Thangaraj et al., 2003
Kadar (India)	7	Mountain et al., 1995
Kanet (India)	37	Metspalu et al., 2004
Kashmir (India)	19	Kivisild et al., 1999
Kattunaiken (India)	16	Cordaux et al., 2003
Konkanastha Brahmin (India)	58	Metspalu et al., 2004
Koragas (India)	53	Cordaux et al., 2003
Kota (India)	25	Roychoudhury et al., 2001
Koya (India)	81	Kivisild et al., 2003
Kurmi (India)	55	Metspalu et al., 2004
Kuruchian (India)	46	Cordaux et al., 2003
Kuruman Mullu (India)	44	Cordaux et al., 2003
Kurumba (India)	10	Roychoudhury et al., 2001
Kurumba Betta (India)	19	Cordaux et al., 2003
Kurumba Jenu (India)	6	Cordaux et al., 2003
Kurumba Mullu (India)	17	Cordaux et al., 2003
Lambadi (India)	86	Kivisild et al., 1999
Lobana (India)	65	Kivisild et al., 1999; Metspalu et al., 2004
Lodha (India)	70	Roychoudhury et al., 2001; Metspalu et al., 2004
Maharashtra (India)	4	Kivisild et al., 1999
Moor (India)	50	Metspalu et al., 2004
Mukri (India)	42	Mountain et al., 1995
Munda (India)	6	Roychoudhury et al., 2001
Muria (India)	12	Roychoudhury et al., 2001
Naga (India)	43	Cordaux et al., 2003
Nikobarese (India)	46	Thangaraj et al., 2003; Prasad et al., 2001
Nishi (India)	52	Cordaux et al., 2003
Onge (India)	62	Thangaraj et al., 2003
Orissa (India)	2	Kivisild et al., 1999
Paniya (India)	17	Cordaux et al., 2003
Pardhi (India)	42	Cordaux et al., 2003
Parsi (India)	55	Metspalu et al., 2004
Punjab (India)	150	Cordaux et al., 2003; Metspalu et al., 2004
Rajput (India)	35	Metspalu et al., 2004
Santal (India)	14	Roychoudhury et al., 2001
Siddi (India)	8	Thangaraj et al.,2003
Sinhalese (India)	82	Metspalu et al., 2004
Soligas (India)	14	Cordaux et al., 2003
Tamil Nadu (India)	51	Cordaux et al., 2003; Kivisild et al., 1999
Tharu (India)	38	Kivisild et al., 1999; Metspalu et al., 2004
Thoti (India)	39	Cordaux et al., 2003
Tipperah (India)	20	Roychoudhury et al., 2001
Uttar Pradesh (India)	73	Kivisild et al., 1999
Uttar Pradesh Brahmin (India)	25	Metspalu et al., 2004
Yerava (India)	53	Cordaux et al., 2003
Pakistan
Baluch (Pakistan)	39	Quintana-Murci et al., 2004
Brahui (Pakistan)	38	Quintana-Murci et al., 2004
Parsi (Pakistan)	44	Quintana-Murci et al., 2004
Sindhi (Pakistan)	23	Quintana-Murci et al., 2004
Pathan (Pakistan)	44	Quintana-Murci et al., 2004
Makrani (Pakistan)	33	Quintana-Murci et al., 2004
Hazara (Pakistan)	23	Quintana-Murci et al., 2004
Hunza Burusho (Pakistan)	44	Quintana-Murci et al., 2004
Kalash (Pakistan)	44	Quintana-Murci et al., 2004
Pakistani from Karachi (Pakistan)	100	Quintana-Murci et al., 2004
Near East (Middle East, Western Asia)
Iran (Iran)	436	Metspalu et al., 2004
Iranians (Iran)	12	Richards et al., 2000
Persians (East Iran)	82	Derenko et al., 2007
Persians	42	Quintana-Murci et al., 2004
Iraqis (Iraq)	116	Richards et al., 2000
Syrians (Syria)	69	Richards et al., 2000
Turks (Turkey)	218	Comas et al., 1996; Calafell et al., 1996; Richards et al., 2000
Turkish (Ezerbaijan)	40	Quintana-Murci et al., 2004
Kurds (eastern Turkey)	53	Richards et al., 2000
Kurds (Iran)	25	Derenko et al., 2007
Kurdish (Iran)	20	Quintana-Murci et al., 2004
Palestinians (Izrael)	117	Di Rienzo, Wilson, 1991; Richards et al, 2000
Druze (Izrael)	45	Macaulay et al., 1999
Jemeni Jews	43	Di Rienzo, Wilson, 1991; Richards et al, 2000
Gilaki (Iran)	37	Quintana-Murci et al., 2004
Mazandarian (Iran)	21	Quintana-Murci et al., 2004
Lur (Iran)	17	Quintana-Murci et al., 2004
Saudi Arabians	553	Abu-Amero et al., 2008
Jordanians (Amman)	101	Gonzalez et al., 2008
Jordanians (Dead Sea)	44	Gonzalez et al., 2008
Ashkenazi Jewish	565	Behar et al., 2004
Nubians	80	Krings et al., 1999
Egyptians	67	Krings et al., 1999
Bedouin	29	Di Rienzo, Wilson, 1991
Tadjiks	44	Derenko et al., 2007
Caucasus and North Caucasus
Armenians (Armenia)	191	Richards et al., 2000
Azeris (Azerbaijan)	48	Richards et al., 2000
Georgians (Georgia)	45	Comas et al., 2000
Kurds (Geoggia)	29	Comas et al., 2000
Adygei	50	Macaulay et al., 1999
Nogays	206	Bermisheva et al., 2004
European populations
Poles	436	Malyarchuk et al., 2002
Russians	201	Malyarchuk et al., 2002
Bosnians	144	Malyarchuk et al., 2003
Slovenians	104	Malyarchuk et al., 2003
Finns	403	Meinilla et al., 2001
Germans	200	Lutz et al., 1998
French	111	Cali et al., 2001
Sicilians	106	Cali et al., 2001
Ausrtian	101	Parson et al., 1998
British, Cornwall	92	Richards et al., 1996, 2000
Scotland	891	Helgason et al., 2001
England	142	Helgason et al., 2001
Sardinia	115	Di Rienzo, Wilson, 1991; Richards et al, 2000
Central Italy	83	Tagliabracci et al., 2001
Portugal	241	Pereira et al., 2000
Spain	198	Larruga et al., 2001
Bulgarians	111	Richards et al., 2000
Romanians	92	Richards et al., 2000
Czechs	83	Richards et al., 2000
Greeks, Northern Greece	65	Richards et al., 2000
