# Supplementary material for: Maternal genetic features of the Iron Age Tagar population from Southern Siberia (1st millennium BC)
Source: PLoS One. 2018 Sep 20;13(9):e0204062. doi: 10.1371/journal.pone.0204062 (PMC6147448; doi:10.1371/journal.pone.0204062)
Supplement: S2 Table — (XLSX) [file pone.0204062.s009.xlsx]

## Sheet: S2 Table
S2 Table. Interpopulation differences (matrix of Slatkin population differentiation FST) between the Tagar population (overall sample) and modern Eurasian populations based on mtDNA haplogroup frequencies and MDS coordinates.
Part 1: Data (mtDNA haplogroup distribution)
Population	Date	N	Reference		Other	M*	C	Z	D	G*	G2a	N*	N1*	I	N2*	W	N9*	N9a	Y	X	A*	A8	R*	HV*	HV6	H	V	J	T	U*	U5*	U5a	U4	U1	U2*	U2e	U3	U7	U8	K	F*	F1b	B
Tagar (all stages)	I millennium BC	79	This work		0	0	7	0	7	0	3	0	0	3	0	0	0	0	0	0	1	8	0	1	3	4	0	0	16	3	0	3	8	0	0	6	0	0	0	4	0	2	0
Khamnigans	modern	99	Derenko et al., 2007		0	5	16	0	33	1	9	0	0	0	0	0	0	1	3	0	5	0	1	1	1	6	0	1	1	0	0	2	0	0	0	0	0	0	0	2	2	2	7
Barghuts	modern	149	Derenko et al., 2012		0	6	30	4	53	1	13	0	0	0	0	0	0	2	1	0	8	1	1	2	0	3	0	0	0	1	1	0	0	0	0	1	0	1	1	2	3	2	12
Buryats	modern	295	Derenko et al., 2007		0	15	49	4	103	1	31	0	2	1	0	0	0	5	4	1	14	1	1	3	0	20	0	2	3	0	0	6	3	1	0	0	0	0	2	4	4	5	10
Mongols	modern	103	Kolman et al., 1996		0	12	15	4	31	0	3	0	0	0	0	0	0	2	2	0	4	0	0	0	0	8	0	0	1	0	0	0	0	1	0	3	0	0	0	1	3	3	10
Tuvinians	modern	105	Derenko et al., 2007		0	1	53	1	16	3	4	0	0	3	0	0	0	2	0	0	1	0	0	1	0	4	0	0	0	0	2	0	1	0	0	0	2	0	0	0	1	8	2
Tofalars	modern	104	Derenko et al., 2003		0	7	64	8	0	0	1	0	0	0	0	0	0	0	0	0	3	0	1	0	0	4	0	5	3	0	0	0	0	0	0	0	0	0	0	0	0	4	4
Altaians-Kizhi	modern	131	Derenko et al., 2007, Marchi et al., 2017		0	10	43	6	14	4	1	0	0	1	0	0	0	3	0	4	3	0	1	0	1	7	0	8	0	0	0	1	3	0	0	0	2	0	0	6	7	1	5
Telenghits	modern	111	Derenko et al., 2007, Marchi et al., 2017		0	8	23	0	17	0	3	2	2	1	0	0	0	2	0	0	4	0	3	1	0	15	0	3	5	0	2	1	1	0	0	2	0	0	1	0	2	3	10
Tubalars	modern	144	Sukernik et al., 2012		0	0	29	2	38	0	3	0	0	0	0	0	0	6	0	1	10	0	1	1	0	4	0	0	0	0	0	9	22	0	0	2	0	0	0	0	4	3	9
Shors	modern	121	Derenko et al., 2007, Marchi et al., 2017		0	3	20	2	11	0	0	0	0	2	0	0	0	0	0	0	3	0	3	2	0	14	0	9	1	0	0	0	2	0	0	1	0	0	0	1	1	40	6
Khakassians	modern	110	Derenko et al., 2003, 2007		0	2	30	0	16	1	0	0	0	0	0	0	0	1	0	0	4	0	0	0	0	6	1	4	4	0	0	1	6	0	0	1	0	0	0	0	17	9	7
Altaian Kazakhs	modern	237	Gokcumen et al., 2008		0	13	25	1	42	6	16	0	8	5	0	1	0	4	2	0	9	1	7	1	0	25	0	7	4	10	0	5	3	2	0	0	1	0	0	0	13	4	22
Kazakhs (Kazakhstan+Uzbekistan)	modern	308	Comas et al., 1998, Irwin et al., 2010		1	11	24	4	55	5	20	0	2	2	0	5	0	4	1	1	22	4	5	7	4	44	0	8	17	0	4	9	7	2	2	8	0	2	1	6	6	6	9
Kirghiz	modern	345	Comas etal., 1998; Irwin et al., 2010		1	26	45	4	72	7	17	0	1	5	0	4	2	9	6	1	17	0	2	5	0	35	0	12	9	0	4	5	10	2	1	1	2	1	1	2	5	4	27
Uighurs	modern	100	Comas etal., 1998; Yao et al., 2000		2	10	4	0	15	1	5	0	0	0	0	3	0	1	0	1	6	0	2	2	0	16	0	2	2	0	0	0	5	1	2	3	0	4	0	2	3	4	4
Siberian Tatars	modern	218	Naumova et al., 2008		0	10	29	0	15	1	0	4	2	1	0	1	0	0	0	0	4	0	0	0	0	38	1	6	20	3	3	8	28	8	0	0	0	6	0	4	1	10	15
Tatars (Volga-Ural region)	modern	197	Malyarchuk et al., 2009		0	4	4	2	13	1	1	0	3	6	0	12	0	1	1	1	7	0	1	10	0	66	0	14	13	0	2	5	15	1	0	1	2	0	5	6	0	0	0
Bashkirs (Volga-Ural region)	modern	221	Bermisheva et al., 2002		3	3	26	2	20	2	8	0	8	3	0	1	0	3	1	0	8	0	0	1	0	27	7	7	12	0	9	21	28	0	0	1	0	0	1	3	1	13	2
Uzbeks	modern	370	Quintana-Murci et al., 2004, Irwin et al., 2010		2	29	29	2	42	4	8	4	3	8	0	7	1	4	1	6	15	1	14	9	1	70	0	15	25	0	8	5	7	3	0	9	5	7	0	11	6	4	5
Turkmens	modern	290	Quintana-Murci et al., 2004; Irwin et al., 2010		0	16	20	0	37	7	4	0	1	4	0	5	0	0	3	7	6	4	8	4	0	75	0	23	16	0	1	3	10	2	2	5	2	2	0	7	1	12	3
Tadjiks	modern	288	Derenko et al., 2007; Irwin et al., 2010		0	19	41	1	27	1	2	0	4	1	0	16	0	0	1	0	5	0	0	2	1	42	0	5	21	0	5	18	4	8	1	5	6	14	0	7	6	23	2
Evenks	modern	118	Derenko et al., 2003, 2007		0	0	64	1	33	1	2	0	0	0	0	0	0	0	6	0	4	0	0	0	0	1	0	0	0	0	0	0	0	0	0	0	0	0	0	2	1	0	3
Ulchi	modern	87	Starikovskaya et al., 2005		0	6	12	0	19	9	1	0	0	0	0	0	6	0	33	0	0	0	0	0	0	0	0	0	0	0	0	0	0	0	0	0	0	0	0	0	1	0	0
Koreans (South Korea)	modern	103	Derenko et al., 2007		0	17	1	0	41	4	3	0	0	0	0	0	0	3	1	0	7	0	0	0	0	0	0	0	0	0	0	0	0	0	0	0	0	0	0	0	4	1	21
Han Chinese	modern	331	Metspalu et al., 2004		0	74	8	5	66	1	9	2	0	0	0	1	0	13	3	0	19	0	8	1	0	0	0	0	1	0	0	0	0	0	0	0	0	0	0	0	53	4	63
Zhuang (Guangxi)	modern	83	Yao et al., 2002a		0	33	5	0	3	0	0	0	0	0	0	1	0	2	1	0	2	0	7	0	0	0	0	0	0	0	0	0	0	0	0	0	0	0	0	0	13	0	16
Iranians	modern	436	Metspalu et al., 2004		1	11	3	1	5	0	3	5	8	9	7	11	0	0	0	14	3	0	14	39	1	74	2	60	35	2	1	14	4	12	2	4	12	41	0	36	0	0	2
Russians	modern	201	Malyarchuk et al., 2002		0	1	0	0	1	0	1	0	0	5	0	4	0	0	0	7	0	0	1	5	0	85	11	16	22	0	6	15	7	2	0	3	2	1	0	6	0	0	0
Turkeys	modern	144	Richards et al., 2000		2	0	1	0	2	0	0	0	2	3	0	2	0	0	0	3	1	0	3	12	0	40	2	10	19	2	2	0	2	9	0	3	11	2	0	10	0	1	0
Nogays	modern	206	Bermisheva et al., 2004		0	6	25	5	16	0	13	0	1	5	0	2	0	0	0	8	9	2	1	2	0	46	3	6	9	0	3	3	4	4	1	4	11	1	1	6	0	6	3
Part 2: Fst and MDS coordinates.
	Fst
	1	Tadjiks	Shors	Kazakhs_Kazakhstan	Barghuts	Ulchi	Tatars_Volga_Ural	Altaian_Kazakhs	Turkeys	Uighurs	Todjins	Uzbeks	Khakassians	Telenghits	Khamnigans	South_Koreans	Turkmens	Zhuang_Guangxi	Altaians_Kizhi	Kirghiz	Siberian_Tatars	Evenks	Tubalars	Tuvinians	Mongols	Russians	Han_Chinese	Bashkirs_Volga_Ural	Buryats	Tagar_all	Iranians
	Tadjiks	0	0.09286	0.00963	0.0808	0.11597	0.00175	0.02092	0.01363	0.00388	0.10983	0.00416	0.0377	0.02274	0.05828	0.12643	0.00636	0.13179	0.04034	0.01238	0.0047	0.1683	0.04151	0.11699	0.04986	0.03213	0.09629	0.01201	0.0652	0.03939	0.01507
	Shors	0.09286	0	0.08426	0.1202	0.17469	0.12052	0.07948	0.12373	0.07473	0.16651	0.08902	0.07039	0.08362	0.10477	0.15678	0.08673	0.18261	0.10704	0.08862	0.07623	0.20965	0.10344	0.14352	0.09405	0.16067	0.13223	0.07114	0.11258	0.10705	0.10968
	Kazakhs_Kazakhstan	0.00963	0.08426	0	0.03052	0.09454	0.03298	0.0018	0.04506	0.00359	0.12101	0.00617	0.0211	0.00288	0.0129	0.05565	0.00114	0.11149	0.04727	0.00235	0.01511	0.14738	0.02566	0.11497	0.00907	0.07483	0.05226	0.01563	0.02029	0.02431	0.04382
	Barghuts	0.0808	0.1202	0.03052	0	0.1005	0.12655	0.02621	0.13927	0.04882	0.11292	0.08173	0.03727	0.01493	0.0046	0.0381	0.05066	0.14974	0.05275	0.02433	0.07514	0.07815	0.03755	0.08116	0.00433	0.18609	0.06633	0.06496	0.00053	0.08304	0.11734
	Ulchi	0.11597	0.17469	0.09454	0.1005	0	0.16038	0.08794	0.16631	0.10359	0.15232	0.12432	0.10437	0.096	0.08499	0.13194	0.11521	0.18213	0.10946	0.10012	0.11869	0.16951	0.11178	0.16383	0.0877	0.21335	0.127	0.10849	0.09576	0.12594	0.14129
	Tatars_Volga_Ural	0.00175	0.12052	0.03298	0.12655	0.16038	0	0.05285	0.01181	0.02798	0.17452	0.00883	0.07774	0.05687	0.09957	0.15447	0.01807	0.16711	0.09953	0.04241	0.02907	0.22234	0.08099	0.17733	0.09026	0.01137	0.12964	0.03743	0.10491	0.0655	0.02806
	Altaian_Kazakhs	0.02092	0.07948	0.0018	0.02621	0.08794	0.05285	0	0.06059	0.00648	0.09576	0.01948	0.01007	8e-05	0.01362	0.0491	0.01417	0.08795	0.03378	0.00025	0.02304	0.1185	0.02738	0.09185	0.01093	0.09417	0.03803	0.02136	0.02231	0.04065	0.04993
	Turkeys	0.01363	0.12373	0.04506	0.13927	0.16631	0.01181	0.06059	0	0.03951	0.17233	0.01674	0.08075	0.06495	0.11265	0.16878	0.02672	0.16777	0.10016	0.05284	0.03511	0.23525	0.10024	0.18359	0.10296	0.01924	0.13596	0.04809	0.12089	0.0539	0.01351
	Uighurs	0.00388	0.07473	0.00359	0.04882	0.10359	0.02798	0.00648	0.03951	0	0.12654	0.00442	0.02533	0.01019	0.02957	0.06254	0.00466	0.08816	0.05087	0.00499	0.01534	0.16564	0.03245	0.12698	0.01986	0.06849	0.0455	0.01792	0.03707	0.038	0.03166
	Todjins	0.10983	0.16651	0.12101	0.11292	0.15232	0.17452	0.09576	0.17233	0.12654	0	0.14512	0.07995	0.08548	0.11462	0.20755	0.14342	0.1943	0.02395	0.10135	0.09901	0.05944	0.09135	0.02006	0.1138	0.22376	0.16771	0.09954	0.12216	0.12846	0.15105
	Uzbeks	0.00416	0.08902	0.00617	0.08173	0.12432	0.00883	0.01948	0.01674	0.00442	0.14512	0	0.04275	0.02402	0.05722	0.09898	0.00223	0.10146	0.06375	0.01155	0.01471	0.20597	0.04762	0.15208	0.044	0.0422	0.0689	0.02015	0.06398	0.0406	0.01232
	Khakassians	0.0377	0.07039	0.0211	0.03727	0.10437	0.07774	0.01007	0.08075	0.02533	0.07995	0.04275	0	0.00964	0.02791	0.07725	0.03072	0.0962	0.01768	0.01442	0.02743	0.1062	0.03158	0.07184	0.02174	0.12208	0.04348	0.02785	0.03926	0.0466	0.0662
	Telenghits	0.02274	0.08362	0.00288	0.01493	0.096	0.05687	8e-05	0.06495	0.01019	0.08548	0.02402	0.00964	0	0.00549	0.05073	0.00784	0.10752	0.02588	0.00277	0.01888	0.09865	0.01541	0.07503	0.00236	0.10299	0.05042	0.02121	0.01436	0.03658	0.05607
	Khamnigans	0.05828	0.10477	0.0129	0.0046	0.08499	0.09957	0.01362	0.11265	0.02957	0.11462	0.05722	0.02791	0.00549	0	0.03195	0.0306	0.13545	0.04863	0.01069	0.05758	0.0932	0.0317	0.08889	0.00144	0.15534	0.05612	0.04819	0.00501	0.0676	0.09512
	South_Koreans	0.12643	0.15678	0.05565	0.0381	0.13194	0.15447	0.0491	0.16878	0.06254	0.20755	0.09898	0.07725	0.05073	0.03195	0	0.07979	0.11274	0.12132	0.06155	0.10912	0.20152	0.0885	0.19575	0.02249	0.21568	0.02928	0.10697	0.04251	0.12489	0.14078
	Turkmens	0.00636	0.08673	0.00114	0.05066	0.11521	0.01807	0.01417	0.02672	0.00466	0.14342	0.00223	0.03072	0.00784	0.0306	0.07979	0	0.1394	0.05985	0.002	0.01997	0.16799	0.04476	0.1316	0.02439	0.05396	0.07845	0.02389	0.03575	0.0394	0.0272
	Zhuang_Guangxi	0.13179	0.18261	0.11149	0.14974	0.18213	0.16711	0.08795	0.16777	0.08816	0.1943	0.10146	0.0962	0.10752	0.13545	0.11274	0.1394	0	0.11221	0.10796	0.11386	0.26467	0.14559	0.21897	0.09954	0.21308	0.03035	0.12745	0.14928	0.14706	0.13387
	Altaians_Kizhi	0.04034	0.10704	0.04727	0.05275	0.10946	0.09953	0.03378	0.10016	0.05087	0.02395	0.06375	0.01768	0.02588	0.04863	0.12132	0.05985	0.11221	0	0.03243	0.04097	0.06003	0.03612	0.02913	0.04382	0.14595	0.08607	0.04156	0.05774	0.06396	0.07799
	Kirghiz	0.01238	0.08862	0.00235	0.02433	0.10012	0.04241	0.00025	0.05284	0.00499	0.10135	0.01155	0.01442	0.00277	0.01069	0.06155	0.002	0.10796	0.03243	0	0.02155	0.11708	0.03108	0.08762	0.00849	0.08283	0.05332	0.02333	0.01641	0.04577	0.04748
	Siberian_Tatars	0.0047	0.07623	0.01511	0.07514	0.11869	0.02907	0.02304	0.03511	0.01534	0.09901	0.01471	0.02743	0.01888	0.05758	0.10912	0.01997	0.11386	0.04097	0.02155	0	0.14171	0.02787	0.09967	0.04757	0.05795	0.08349	0.00628	0.06643	0.02541	0.03548
	Evenks	0.1683	0.20965	0.14738	0.07815	0.16951	0.22234	0.1185	0.23525	0.16564	0.05944	0.20597	0.1062	0.09865	0.0932	0.20152	0.16799	0.26467	0.06003	0.11708	0.14171	0	0.10335	0.01384	0.1051	0.28	0.19083	0.13576	0.09088	0.17165	0.2023
	Tubalars	0.04151	0.10344	0.02566	0.03755	0.11178	0.08099	0.02738	0.10024	0.03245	0.09135	0.04762	0.03158	0.01541	0.0317	0.0885	0.04476	0.14559	0.03612	0.03108	0.02787	0.10335	0	0.07978	0.03237	0.13783	0.0845	0.01718	0.03653	0.04516	0.08462
	Tuvinians	0.11699	0.14352	0.11497	0.08116	0.16383	0.17733	0.09185	0.18359	0.12698	0.02006	0.15208	0.07184	0.07503	0.08889	0.19575	0.1316	0.21897	0.02913	0.08762	0.09967	0.01384	0.07978	0	0.09401	0.22822	0.16964	0.09515	0.0901	0.12888	0.16098
	Mongols	0.04986	0.09405	0.00907	0.00433	0.0877	0.09026	0.01093	0.10296	0.01986	0.1138	0.044	0.02174	0.00236	0.00144	0.02249	0.02439	0.09954	0.04382	0.00849	0.04757	0.1051	0.03237	0.09401	0	0.14415	0.03477	0.04675	0.00523	0.06543	0.08844
	Russians	0.03213	0.16067	0.07483	0.18609	0.21335	0.01137	0.09417	0.01924	0.06849	0.22376	0.0422	0.12208	0.10299	0.15534	0.21568	0.05396	0.21308	0.14595	0.08283	0.05795	0.28	0.13783	0.22822	0.14415	0	0.17875	0.06941	0.1588	0.10059	0.04635
	Han_Chinese	0.09629	0.13223	0.05226	0.06633	0.127	0.12964	0.03803	0.13596	0.0455	0.16771	0.0689	0.04348	0.05042	0.05612	0.02928	0.07845	0.03035	0.08607	0.05332	0.08349	0.19083	0.0845	0.16964	0.03477	0.17875	0	0.08775	0.06988	0.1029	0.10962
	Bashkirs_Volga_Ural	0.01201	0.07114	0.01563	0.06496	0.10849	0.03743	0.02136	0.04809	0.01792	0.09954	0.02015	0.02785	0.02121	0.04819	0.10697	0.02389	0.12745	0.04156	0.02333	0.00628	0.13576	0.01718	0.09515	0.04675	0.06941	0.08775	0	0.05422	0.02336	0.04118
	Buryats	0.0652	0.11258	0.02029	0.00053	0.09576	0.10491	0.02231	0.12089	0.03707	0.12216	0.06398	0.03926	0.01436	0.00501	0.04251	0.03575	0.14928	0.05774	0.01641	0.06643	0.09088	0.03653	0.0901	0.00523	0.1588	0.06988	0.05422	0	0.07506	0.10449
	Tagar_all	0.03939	0.10705	0.02431	0.08304	0.12594	0.0655	0.04065	0.0539	0.038	0.12846	0.0406	0.0466	0.03658	0.0676	0.12489	0.0394	0.14706	0.06396	0.04577	0.02541	0.17165	0.04516	0.12888	0.06543	0.10059	0.1029	0.02336	0.07506	0	0.04988
	Iranians	0.01507	0.10968	0.04382	0.11734	0.14129	0.02806	0.04993	0.01351	0.03166	0.15105	0.01232	0.0662	0.05607	0.09512	0.14078	0.0272	0.13387	0.07799	0.04748	0.03548	0.2023	0.08462	0.16098	0.08844	0.04635	0.10962	0.04118	0.10449	0.04988	0
	Results for a 2-dimensional representation space:
		Dim1	Dim2
	Tadjiks	0.00426504	-0.0320514
	Shors	0.0856775	-0.037885
	Kazakhs_Kazakhstan	-0.00593722	-0.0100895
	Barghuts	-0.0108779	0.0395595
	Ulchi	-0.05785	0.090432
	Tatars_Volga_Ural	0.00432663	-0.06711
	Altaian_Kazakhs	-0.00667762	-0.000960819
	Turkeys	0.0060263	-0.0750429
	Uighurs	-0.00829624	-0.0174099
	Todjins	0.0789157	0.0752439
	Uzbeks	-0.00610998	-0.0357272
	Khakassians	0.00380794	0.00843741
	Telenghits	-0.00261333	0.0036535
	Khamnigans	-0.0120618	0.0235176
	South_Koreans	-0.0758916	0.0288122
	Turkmens	-0.00463887	-0.0232608
	Zhuang_Guangxi	-0.120806	-0.0263481
	Altaians_Kizhi	0.0277488	0.0285724
	Kirghiz	-0.00470861	-0.00362066
	Siberian_Tatars	0.00960207	-0.0227913
	Evenks	0.0623133	0.122157
	Tubalars	0.0154912	0.0142088
	Tuvinians	0.0651082	0.0820928
	Mongols	-0.0151899	0.0164651
	Russians	0.00941063	-0.111843
	Han_Chinese	-0.0678779	0.00483457
	Bashkirs_Volga_Ural	0.0129922	-0.0163584
	Buryats	-0.0118851	0.0299598
	Tagar_all	0.0266343	-0.0281381
	Iranians	-0.000897496	-0.0593093
