# Supplementary material for: Maternal genetic features of the Iron Age Tagar population from Southern Siberia (1st millennium BC)
Source: PLoS One. 2018 Sep 20;13(9):e0204062. doi: 10.1371/journal.pone.0204062 (PMC6147448; doi:10.1371/journal.pone.0204062)
Supplement: S6 Table — (XLSX) [file pone.0204062.s013.xlsx]

## Sheet: S6 Table
S6 Table. Results of the Haplotype Sharing Analysis (HSA) between the series from three main stages in the progression of the Tagar culture and other Iron Age populations of Eurasia
					Tagar_Early	Tagar_Middle	Tagar_Late	Pazyryk	Aldy_Bel	Scythians	Xiongnu
Population		HVRI haplotype*	Haplogroup	n	46	24	9	71	15	38	57
Early Stage of Tagar culture	1	(16183C)-16189C-16223T-16290T-16319A-16362C	A	1	1					1
This work	2	16075C-16223T-16242T-16290T-16319A	A8	1	1
	3	16129A-16223T-16242T-16278T-16290T-16319A	A8	3	3
	4	16223T-16242T-16278T-16290T-16311C-16319A	A8	2	2			1
	5	16171G-16223T-16298C-16327T-16344T-16357C	C (C4a2a1)	1	1
	6	(16093C)-16223T-16288C-16298C-16327T	C(C5)	1	1						1
	7	16223T-16362C	D	2	2	3		2		2	2
	8	16189C-16232A-16249C-16304C-16311C	F1b	1	1					1	1
	9	16172C-16179T-(16183C)-16189C-16232A-16249C-16304C-16311C	F1b(F1b1b)	1	1
	10	(16093C)-16223T-16227G-16278T-16362C	G2a	3	3			1			1
	11	16256T	H	1	1
	12	16304C	H	1	1					1									Tagar_Early	Tagar_Middle	Tagar_Late	Pazyryk	Aldy_Bel	Scythians	Xiongnu
	13	16311C	H	2	2													N	46	24	9	71	15	38	57
	14	16172C-16311C	HV6	1	1		2	1									Tagar_Early	46	46	12	7	14	1	9	6
	15	16129A-16223T-16304C-(16391A)	I	2	2		1										Tagar_Middle	24	13	24	6	13	1	7	8
	16	16224C-16311C	K	1	1			1									Tagar_Late	9	10	8	9	11	1	2	5
	17	(16093C)-16224C-16311C-16319A	K(K1b1a)	2	2			3									Pazyryk	71	15	10	6	71	4	10	12
	18	16224C-16311C-16320T	K(K1c2)	1	1			1									Aldy_Bel	15	5	3	2	7	15	3	1
	19	16126C-16163G-16186T-16189C-16294T	T1	5	5	3	2	3	1	2							Scythians	38	13	8	2	16	2	38	6
	20	16126C-16189C-16292T-16294T-16296T	T (T2f7)	3	3												Xiongnu	57	8	7	1	14	1	4	57
	21	16051G-16129C-(16183C)-(16193insC)-16362C	U2e	1	1	2					1
	22	16051G-16092C-16129C-16189C-16260T-16362C	U2e	1	1
	23	16051G-16129C-16189C-16246G-16362C-(16391A)	U2e	1	1	1
	24	16356C	U4	1	1			1		1
	25	16134T-16356C	U4	1	1														Tagar_Early	Tagar_Middle	Tagar_Late	Pazyryk	Aldy_Bel	Scythians	Xiongnu
	26	16356C-16362C	U4(U4a3)	2	2	2	2											N	46	24	9	71	15	38	57
	27	16192T-16239T-16256T-16270T-(16399G)	U5a (U5a1h)	1	1												Tagar_Early	46	100	50	77.7778	19.7183	6.66667	23.6842	10.5263
	28	16256T-16270T-16309G	U5a	1	1												Tagar_Middle	24	28.2609	100	66.6667	18.3099	6.66667	18.4211	14.0351
	29	rCRS	U	2	2	1				1							Tagar_Late	9	21.7391	33.3333	100	15.493	6.66667	5.26316	8.77193
				46	46	12	7	14	1	9	6						Pazyryk	71	32.6087	41.6667	66.6667	100	26.6667	26.3158	21.0526
																	Aldy_Bel	15	10.8696	12.5	22.2222	9.85915	100	7.89474	1.75439
					Early Stage of Tagar culture	Middle Stage of Tagar culture	Late Stage of Tagar culture	Pazyryk culture	Aldy Bel Culture (Tuva, Russia)	Classic Scythian (North Pontic Region)	Xiongnu (Mongolia and Transbaikalia)						Scythians	38	28.2609	33.3333	22.2222	22.5352	13.3333	100	10.5263
Population		HVRI haplotype*	Haplogroup	n	46	24	9	71	15	38	57						Xiongnu	57	17.3913	29.1667	11.1111	19.7183	6.66667	10.5263	100
Middle Stage of Tagar culture	1	16223T-16242T-16278T-16290T-16319A	A8	1		1		1
This work	2	16193T-16223T-16242T-16278T-16290T-16319A	A8	1		1
	3	(16093C)-16129A-16223T-16298C-16327T	C	2		2	1	6			5
	4	16223T-16298C-16327T-16344T-16357C	C (C4a2a)	1		1
	5	16037G-16171G-16223T-16298C-16327T-16344T-16357C	C (C4a2a1)	1		1
	6	16223T-16362C	D	3	2	3		2		2	2
	7	16223T-16320T-16362C	D	2		2
	8	16158T-16311C	HV*	1		1
	9	16126C-16163G-16186T-16189C-16294T	T1	3	5	3	2	3	1	2
	10	16126C-16163G-16186T-16189C-16269G-16294T-16362C	T1	1		1
	11	16126C-16189C-16292T-16294T	T	1		1	1	1
	12	16051G-16129C-(16183C)-(16193insC)-16362C	U2e	2	1	2					1
	13	16051G-16129C-16189C-16246G-16362C-(16391A)	U2e	1	1	1
	14	16356C-16362C	U4(U4a3)	2	2	2	2
	15	16192T-16256T-16270T-(16399G)	U5a	1		1				2
	16	rCRS	U	1	2	1				1
				24	13	24	6	13	1	7	8
					Early Stage of Tagar culture	Middle Stage of Tagar culture	Late Stage of Tagar culture	Pazyryk culture	Aldy Bel Culture (Tuva, Russia)	Classic Scythian (North Pontic Region)	Xiongnu (Mongolia and Transbaikalia)
Population		HVRI haplotype*	Haplogroup	n	46	24	9	71	15	38	57
Late Stage of Tagar culture	7	(16093C)-16129A-16223T-16298C-16327T	C	1		2	1	6			5
This work	20	16172C-16311C	HV6	2	1		2	1
	22	16129A-16223T-16304C-16391A	I	1	2		1
	26	16126C-16163G-16186T-16189C-16294T	T1	2	5	3	2	3	1	2
	29	16126C-16189C-16292T-16294T	T	1		1	1	1
	35	16356C-16362C	U4(U4a3)	2	2	2	2
				9	10	8	9	11	1	2	5
					Early Stage of Tagar culture	Middle Stage of Tagar culture	Late Stage of Tagar culture	Pazyryk culture	Aldy Bel Culture (Tuva, Russia)	Classic Scythian (North Pontic Region)	Xiongnu (Mongolia and Transbaikalia)
Population		HVRI haplotype	Haplogroup	n	46	24	9	71	15	38	57
Pazyryk culture	1	16223T-16290T-16319A-16362C	A	2				2		1
Gonzalez-Ruiz et al., 2012 (n=16)	2	16242T-16290T-16293C-16319A	A	3				3			1
Voevoda et al., 2002 (n=2)	3	16223T-16242T-16278T-16290T-16319A	A8	1		1		1
Clisson et al., 2002 (n=2)	4	(16093C)-16223T-16242T-16278T-16290T-16311C-16319A	A8	1	2			1
Ricaut et al., 2004a (n=1)	5	16223T-16290T-16292A-16319A-16362C	A16	1				1			1
Ricaut et l., 2004b (n=2)	6	16223T-16298C-16327T	C	1				1
Unterlander et al., 2017 (n=46)	7	16086C-16223T-16287T-16298C-16327T	C	1				1
Pilipenko et al., 2010 (n=2)	8	(16093C)-16129A-16223T-16298C-16327T-16362C	C	1				1
	9	(16093C)-16129A-16223T-16298C-16327T	C	6		2	1	6			5
	10	16223T-16319A-16362C	D	1				1	1
	11	16223T-16239T-16319A-16362C	D	1				1
	12	16223T-16239T-16243C-16319A-16362C	D	2				2		1
	13	16042A-16223T-16243C-16362C	D	1				1
	14	16223T-16274A-16311C-16362C	D	1				1			2
	15	16223T-16278T-16362C	D	1				1
	16	(16093C)-16129A-16173T-16223T-16319A-16362C	D	1				1
	17	(16093C)-16172C-16173T-16223T-16319A-16362C	D	1				1
	18	16223T-16311C-16316G-16362C	D	1				1
	19	16223T-16362C	D	2	2	3		2		2	2
	20	16223T-16362C	G	1				1	1
	21	16223T-16263C-16325C-16362C	G1a	1				1
	22	16223T-16227G-16278T-16362C	G2a	1	3			1			1
	23	(16093C)-16203G-16231C-16291T-16304C	F2a	3				3
	24	rCRS	H	3				3		1
	25	16217C	HV2	2				2
	26	16172C-16311C	HV6	1	1		2	1
	27	16069T-16126C	J	1				1		1
	28	16126C-16163G-16186T-16189C-16294T	T1	3	5	3	2	3	1	2
	29	16126C-16294T-16304C	T	4				4
	30	16126C-16189C-16292T-16294T	T	1		1	1	1
	31	16051G-16129C-(16182C)-(16183C)-16189C-16362C	U2e	2				2		1
	32	16051G-16092C-16129C-(16183C)-16189C-16362C	U2e	1				1
	33	16051G-16092C-16129C-(16182C)-(16183C)-16189C-16362C	U2e	1				1
	34	16356C	U4	1	1			1		1
	35	16129A-16256T-16270T-16304C-(16399G)	U5a1	1				1
	36	16192T-16256T-16270T-16304C-(16399G)	U5a1	2				2	1
	37	16086C-16189C-16192T-16256T-16270T-16304C-(16399G)	U5a1	1				1
	38	(16093C)-16318T	U7	1				1
	39	(16093C)-16224C-16311C-16319A	K	3				3
	40	16224C-16311C-16320T	K	1				1
	41	16224C-16270T-16311C	K	1				1
	42	16224C-16311C	K	1	1			1
	43	16147A-16172C-16189C-16223T-16248T-16320T-16355T	N1a1a1a1a	1				1
	44	16188T-16189C-16223T-16286T	W	1				1
	45	16189C-16223T-16278T	X	1				1
	46	16185T-16223T-16260T-16298C	Z	1				1
	47	16129A-16185T-16223T-16224C-16260T-16294T-16298C	Z	1				1
				71	15	10	6	71	4	10	12
					Early Stage of Tagar culture	Middle Stage of Tagar culture	Late Stage of Tagar culture	Pazyryk culture	Aldy Bel Culture (Tuva, Russia)	Classic Scythian (North Pontic Region)	Xiongnu (Mongolia and Transbaikalia)
Population		HVRI haplotype	Haplogroup	n	46	24	9	71	15	38	57
Aldy Bel Culture (Tuva, Russia)	1	16223T-16242T-16290T-16319A	A8	1					1
Unterlander et al. 2017	2	16223T-16286T-16290T-16319A-16362C	A	1					1
	3	16224C-16242T-16290T-16293C-16319A	A (A11)	1					1
	4	16111A-16223T-16298C-16327T	C	1					1
	5	16148T-16223T-16288C-16298C-16327T	C5	1					1
	6	16223T-16319A-16362C	D4	1				1	1
	7	16223T-16362C	G	2				1	2
	8	16223T-16227G-16262T-16278T-16362C	G2a	1					1
	9	16189C	H	1					1
	10	16126C-16163G-16186T-16189C-16294T	T1	1	5	3	2	3	1	2
	11	16327A-16356C-16362C	U4	1					1
	12	16192T-16256T-16270T-16311C-(16399G)	U5a1	1					1	1
	13	16192T-16256T-16270T-16304T-(16399G)	U5a1	1				2	1
	14	16126C-116231C-16266T	Y	1					1		1
				15	5	3	2	7	15	3	1
					Early Stage of Tagar culture	Middle Stage of Tagar culture	Late Stage of Tagar culture	Pazyryk culture	Aldy Bel Culture (Tuva, Russia)	Classic Scythian (North Pontic Region)	Xiongnu (Mongolia and Transbaikalia)
Population		HVRI haplotype	Haplogroup	n	46	24	9	71	15	38	57
Classic Scythian (North Pontic Region)	1	16223T-16290T-16319A-16362C	A	1				2		1	3
Der Sarkissian, 2011		(16093C)-16189C-16223T-16290T-16319A-16362C	A	1	1					1
Unterlander et al., 2017	2	16223T-16258G-16298C-16327T	C	1						1
Juras et al., 2017	3	16223T-16362C	D	2	2	3		2		2	2
	4	16223T-16239T-16243C-16319A-16362C	D	1				2		1
	5	16189C-16232A-16249C-16304C-16311C	F1b	1	1					1	1
		16189C-16304C-16343G	F1d	1						1
	6	rCRS	H	1				3		1
		16184T	H	1						1
		16304C	H	1	1					1
	7	16354T	H	1						1
	8	16288C-16362C	H	2						2
		16224C-16278T-16304C	H	1						1
	9	16086C-16129A-16233T-(16391A)	I	2						2
		16069T-16126C	J	1				1		1
	10	16069T-16126C-16193T-16278T	J	2						2
		16093C-16129A-16223T--16311C-16357C	M10	1						1
		16145A-16176G-16223T-16390A	N1b1a	1						1
	11	16126C-16163G-16186T-16189C-16294T	T1	2	5	3	2	3	1	2
	12	16078G-16126C-16294T-16296T	T	1						1
		16093C-16126C-16272G-16294T-16296T-16304C	T	1						1
	13	16051G-16129C-16189C-16362C	U2e	1				2		1
	14	16356C	U4	1	1			1		1
	15	16192T-16256T-16263C-16270T-(16399G)	U5a	1						1
	16	16192T-16256T-16270T-16311C	U5a	1					1	1
		16114A-16192T-16270T-16294T	U5a	1						1
		16192T-16256T-16270T-(16399G)	U5a	2		1				2
		16256T-16270T-(16399G)	U5a	1						1
		16270T-(16399G)	U5a	1						1
		rCRS	U	1	2	1				1
		16223T-16292T	W	1						1
	17	(16183C)-16189C-16223T-16266T-16274A-16278T-(16390A)	X	1						1
				38	13	8	2	16	2	38	6
					Early Stage of Tagar culture	Middle Stage of Tagar culture	Late Stage of Tagar culture	Pazyryk culture	Aldy Bel Culture (Tuva, Russia)	Classic Scythian (North Pontic Region)	Xiongnu (Mongolia and Transbaikalia)
Population		HVRI haplotype	Haplogroup	n	46	24	9	71	15	38	57
Xiongnu (Mongolia and Transbaikalia)	1	16223T-16239T-16243C-16319A-16362C	A	1							1
Keyser-Tracqui et al., 2003, 2006	2	16179T-16192T-16223T-16290T-16319A-16362C	A	2							2
Pilipenko et al., 2017	3	16223T-16290T-16293C-16319A	A	1				3			1
	4	16223T-16290T-16319A-16362C	A	3						1	3
	5	(16183G)-16189C-16223T-16277G-16290T-16319A-16362C	A	1							1
	6	16223T-16287T-16290T-16319A-16355T-16362C	A	1							1
	7	16223T-16290T-16292A-16319A-16362C	A (A16)	1				1			1
	8	16086C-16136C-16183C-16189C-16217C	B4b	1							1
	9	(16093C)-16140C-16183C-16189C-16243C-16274A	B (B5b4)	1							1
	10	(16093C)-16129A-16223T-16298C-16327T	C	5		2	1	6			5
	11	16223T-16291T-16298C-16327T	C	1							1
	12	16223T-16239T-16298C-16300G-16327T-16357C	C	1							1
	13	(16093C)-16223T-16288C-16298C-16327T	C5	1	1						1
	14	(16093C)-16129A-16213A-16298C-16327T	C	1							1
	15	16148T-16164G-16223T-16288C-16298C-16327T	C (C5b1b)	1							1
	16	16223T-16362C	D4	2	2	3		2		2	2
	17	(16093C)-16223T-16245T-16362C	D4	2							2
	18	16223T-16232T-16290T-16362C	D4	3							3
	19	16223T-16274A-16362C	D4	2							2
	20	16223T-16274A-16311C-16362C	D4	2				1			2
	21	16223T-16311C-16362C	D4	2							2
	22	16223T-16362C-16368C	D4	1							1
	23	16187T-16223T-16362C	D (D4)	1							1
	24	16223T-16287T-16362C	D (D4)	1							1
	25	16223T-16294T-16362C	D (D4)	1							1
	26	16223T-16297C-16362C	D (D4)	2							2
	27	16092C-16189C-16223T-16311C-16362C	D5	2							2
	28	16223T-16227G-16278T-16362C	G2a	1	3			1			1
	29	16223T-16278T-16362C	G	1							1
	30	(16093C)-(16183C)-18189-16304	F	2							2
	31	(16183C)-16189C-16232A-16249C-16304C-16311C	F1b	1	1					1	1
	32	(16093C)-16187T-16223T-16257A-16261T	N9a	1							1
	33	16126C-16231C-16266T	Y (Y1)	1					1		1
	34	16066G-16223T-16319A	M*	1							1
	35	16129A-16223T	M*	1							1
	36	16069T-16092C-16126C-16261T	J1	2							2
	37	16129C-(16183C)-(16193.1C)-16362C	U2e	1	1	2					1
	38	16256T-16270T-16362C	U5a	2							2
				57	8	7	1	14	1	4	57
