# Supplementary material for: Maternal genetic features of the Iron Age Tagar population from Southern Siberia (1st millennium BC)
Source: PLoS One. 2018 Sep 20;13(9):e0204062. doi: 10.1371/journal.pone.0204062 (PMC6147448; doi:10.1371/journal.pone.0204062)
Supplement: S7 Table — (XLSX) [file pone.0204062.s014.xlsx]

## Sheet: S7 Table
S7 Table. Comparison of mtDNA haplogroup composition between out Tagar series and previously published Tagar samples.
	A*	C5	F1b	G2a	H	I	T*	U2e	U5a	Ucrs	A8	C*	C4a2	D	HV6	HV*	K	T1	U4	Reference
Tagar1	1	1	2	3	4	3	5	6	3	3	8	3	3	7	3	1	4	11	8	This study
Tagar2	1	4	1	1	1	1	3	1	1	2										Kerser et al., 2009; Unterlander et al., 2017
